# Supplementary material for: Sox5 is involved in germ-cell regulation and sex determination in medaka following co-option of nested transposable elements
Source: BMC Biol. 2018 Jan 29;16:16. doi: 10.1186/s12915-018-0485-8 (PMC5789577; doi:10.1186/s12915-018-0485-8)
Supplement: Supplementary file 5 — Supporting data. Raw supporting data for Figs. 2A,B1–B4,C, 3A,B, 7 F, and 8C. (XLS 215 kb) [file 12915_2018_485_MOESM5_ESM.xls]

## Sheet: Figure 2A
Figure 2A (Sg3 spermatogonia cell line)
	GAPDH (Ct-values)	Regions of Interest (Ct-values)	Relative expression	Relative Expression	Average Relative Expression
Input A Region Gamma	19.88	19.98	0.933033
Input B Region Gamma	19.78	19.89	0.926588
Input C Region Gamma	18.63	19.21	0.668964
ChIP A Region Gamma	27.34	27.16	1.13288	1.21419
ChIP B Region Gamma	27.21	26.91	1.23114	1.32869
ChIP C Region Gamma	26.52	27.06	0.687771	1.02811	1.19033
Input A Region Beta	18.88	19.64	0.590496
Input B Region Beta	19.78	20.72	0.521233
Input C Region Beta	18.63	19.6	0.510506
ChIP A Region Beta	27.29	28.31	0.493116	0.835088
ChIP B Region Beta	27.4	28.3	0.535887	1.02811
ChIP C Region Beta	27.42	28.33	0.532185	1.04247	0.968556
Input A Region alpha	19.88	21	0.460094
Input B Region alpha	19.78	20.82	0.486327
Input C Region alpha	18.63	19.87	0.423373
ChIP A Region alpha	27.89	27.78	1.07923	2.34567
ChIP B Region alpha	28.02	28.01	1.00696	2.07053
ChIP C Region alpha	28.09	27.99	1.07177	2.53151	2.3159
Figure 2A (Olf fibroblast cell line)
	GAPDH (Ct-values)	Regions of Interest (Ct-values)	Relative expression	Relative Expression	Average Relative Expression
Input A Region Gamma	20.02	21.12	0.466516
Input B Region Gamma	19.81	20.98	0.444421
Input C Region Gamma	19.85	20.92	0.476319
ChIP A Region Gamma	24.01	24.82	0.570382	1.22264
ChIP B Region Gamma	23.82	24.63	0.570382	1.28343
ChIP C Region Gamma	23.87	24.7	0.562529	1.18099	1.22902
Input A Region Beta	20.02	21.05	0.48971
Input B Region Beta	19.81	20.92	0.463294
Input C Region Beta	19.85	20.87	0.493116
ChIP A Region Beta	24.01	24.69	0.624165	1.27456
ChIP B Region Beta	23.82	24.52	0.615572	1.32869
ChIP C Region Beta	23.87	24.69	0.566442	1.1487	1.25065
Input A Region alpha	20.02	20.65	0.646176
Input B Region alpha	19.81	20.41	0.659754
Input C Region alpha	19.85	20.75	0.535887
ChIP A Region alpha	24.01	23.64	1.29235	2
ChIP B Region alpha	23.82	23.66	1.11729	1.69349
ChIP C Region alpha	23.87	24	0.913831	1.70527	1.79959

## Sheet: Figure 2B
Figure 2B promoter analysis
Luciferase	SG3 1.5KB	Gaussia	Firefly	G/F	Average	SG3 3KB	Gaussia	Firefly	G/F	Average	SG3 6KB	Gaussia	Firefly	G/F	Average	SG3 9KB	Gaussia	Firefly	G/F	Average
	1.7KB 1	679	720	0.943056		3KB 1	3069	682	4.5		6KB 1	33754	58365	0.578326		9KB 1	42864	60285	0.711023
	1.7KB 2	906	1190	0.761345		3KB 2	4508	929	4.85253		6KB 2	36095	61065	0.591091		9KB 2	40186	60622	0.662895
	1.7KB 3	569	614	0.92671		3KB 3	4952	1032	4.79845		6KB 3	37687	62372	0.604229		9KB 3	42766	61002	0.701059
	1.7KB 4	874	822	1.06326	0.923593	3KB 4	3054	577	5.29289	4.86097	6KB 4	28975	56312	0.514544	0.572048	9KB 4	39654	58631	0.676332	0.687827
	1.7KB Sox5 1	140	616	0.227273		3KB Sox5 1	972	420	2.31429		6KB Sox5 1	45986	71051	0.647225		9KB Sox5 1	52271	67898	0.769846
	1.7KB Sox5 2	234	1467	0.159509		3KB Sox5 2	993	324	3.06481		6KB Sox5 2	48274	76476	0.631231		9KB Sox5 2	48905	69501	0.703659
	1.7KB Sox5 3	212	907	0.233738		3KB Sox5 3	1117	330	3.38485		6KB Sox5 3	44759	74552	0.600373		9KB Sox5 3	53445	70914	0.753659
	1.7KB Sox5 4	267	470	0.568085	0.297151	3KB Sox5 4	350	161	2.17391	2.73447	6KB Sox5 4	48269	79922	0.603951	0.620695	9KB Sox5 4	50368	69873	0.720851	0.737004

## Sheet: Figure 2C
Figure 2C
Luciferase
	Sg3 alpha	FireFly	Gaussia	FireFly/Gaussia		Sg3 alpha MUT	FireFly	Gaussia	FireFly/Gaussia		Sg3 Beta	FireFly	Gaussia	FireFly/Gaussia
	Alpha1	1606	132402	0.0121297		Alpha MUT 1	1489	120547	0.012352		Beta 1	2026	196020	0.0103357
	Alpha2	2715	143814	0.0111672		Alpha MUT 2	1902	159249	0.00935014		Beta 2	2063	158375	0.0127924
	Alpha3	3057	301060	0.0101541		Alpha MUT 3	2003	126955	0.0157772		Beta 3	2192	206426	0.0106188
	Alpha4	3734	211665	0.0176411		Alpha MUT 4	1595	193682	0.00823515		Beta 4	1153	131645	0.0087584
	AlphaSox5 1	702	84238	0.00833353		Alpha MUT Sox5 1	520	51822	0.0100343		Beta Sox5 1	371	31249	0.0118724
	AlphaSox5 2	572	71930	0.00795218		Alpha MUT Sox5 2	400	38856	0.0102944		Beta Sox5 2	242	29391	0.00823381
	AlphaSox5 3	521	74301	0.00701202		Alpha MUT Sox5 3	400	35274	0.0113398		Beta Sox5 3	298	28434	0.0104804
	AlphaSox5 4	521	70332	0.00740772		Alpha MUT Sox5 4	124	9643	0.0128591		Beta Sox5 4	322	30432	0.010581

## Sheet: Figure 3A
Figure 3A
Sox5 transfection, Dmrt1bY expression (OLF cells)
	House Keeping	Dmrt1bY	Expression
Dmrt1bY GFP 24H A	28.53	24.52	16.1113
Dmrt1bY GFP 24H B	29.69	26.21	11.1579
Dmrt1bY GFP 24H C	29.68	25.9	13.737
Dmrt1bY GFP 24H D	27.86	24.32	11.6318
Dmrt1bY Sox5Flag 24H A	27.26	25.51	3.36359
Dmrt1bY Sox5Flag 24H B	25.91	25.29	1.53688
Dmrt1bY Sox5Flag 24H C	28.47	25.64	7.11074
Dmrt1bY Sox5Flag 24H D	26.12	24.78	2.53151
Dmrt1bY GFP 48H A	31.8	26.52	38.8542
Dmrt1bY GFP 48H B	31.99	26.7	39.1245
Dmrt1bY GFP 48H C	31.76	26.05	52.3457
Dmrt1bY GFP 48H D	30.01	25.43	23.9176
Dmrt1bY Sox5Flag 48H A	25.6	25.01	1.50525
Dmrt1bY Sox5Flag 48H B	26.74	25.42	2.49666
Dmrt1bY Sox5Flag 48H C	28.39	25.49	7.46426
Dmrt1bY Sox5Flag 48H D	26.26	25.32	1.91853
Sox5 transfection, Dmrt1bY expression (SG3 cells)
	House Keeping	Dmrt1bY	Expression
Dmrt1bY GFP 24H A	28.57	25.64	7.6211
Dmrt1bY GFP 24H B	29.69	26.21	11.1579
Dmrt1bY GFP 24H C	29.68	25.7	15.7797
Dmrt1bY GFP 24H D	29.42	25.43	15.8895
Dmrt1bY Sox5Flag 24H A	25.91	25.51	1.31951
Dmrt1bY Sox5Flag 24H B	27.26	25.29	3.91768
Dmrt1bY Sox5Flag 24H C	28.47	25.64	7.11074
Dmrt1bY Sox5Flag 24H D	26.76	25.12	3.11666
Dmrt1bY GFP 48H A	31.8	26.7	34.2968
Dmrt1bY GFP 48H B	31.76	26.52	37.7918
Dmrt1bY GFP 48H C	31.99	26.05	61.3929
Dmrt1bY GFP 48H D	31.22	26.33	29.6508
Dmrt1bY Sox5Flag 48H A	25.6	25.01	1.50525
Dmrt1bY Sox5Flag 48H B	26.74	25.42	2.49666
Dmrt1bY Sox5Flag 48H C	28.39	25.49	7.46426
Dmrt1bY Sox5Flag 48H D	25.67	25.12	1.46409

## Sheet: Figure 3B
Figure 3B
	DeadEnd	Ct Contrôle	Ct GOI	Expression relative to control
	WT A	17.47	28.45	0.000495097
	WT B	17.3	28.53	0.000416326
	WT C	17.35	28.55	0.000425074
	75 pg A	17.28	29.09	0.000278507
	75 pg B	17.4	29.72	0.000195574
	75 pg C	17.35	29.62	0.000202471
	Dmrt1bY	Ct Contrôle	Ct GOI	Expression relative to control
	WT A	17.47	26.47	0.00195312
	WT B	17.3	26.27	0.00199416
	WT C	17.35	26.59	0.0016538
	75 pg A	17.28	26.79	0.00137153
	75 pg B	17.4	26.9	0.00138107
	75 pg C	17.35	26.67	0.00156459
	Nanos2	Ct Contrôle	Ct GOI	Expression relative to control
	WT A	17.47	24.29	0.00885066
	WT B	17.3	24.4699	0.00694456
	WT C	17.35	24.439	0.00734511
	75 pg A	17.28	25.658	0.00300587
	75 pg B	17.4	24.97	0.00526263
	75 pg C	17.35	25.195	0.0043493
	Nanos3	Ct Contrôle	Ct GOI	Expression relative to control
	WT A	17.47	24.2	0.00942037
	WT B	17.3	23.99	0.00968522
	WT C	17.35	23.96	0.0102374
	75 pg A	17.28	24.84	0.00529924
	75 pg B	17.4	24.81	0.00587987
	75 pg C	17.35	24.89	0.00537321
	Vasa	Ct Contrôle	Ct GOI	Expression relative to control
	WT A	17.47	23.96	0.0111254
	WT B	17.3	23.99	0.00968522
	WT C	17.35	23.98	0.0100965
	75 pg A	17.28	25.14	0.00430432
	75 pg B	17.4	24.57	0.00694408
	75 pg C	17.35	24.76	0.00587987
	Tra2a	Ct Contrôle	Ct GOI	Expression relative to control
	WT A	17.47	20.52	0.120742
	WT B	17.3	21.16	0.0688691
	WT C	17.35	20.72	0.0967228
	75 pg A	17.28	21.87	0.0415214
	75 pg B	17.4	21.79	0.0476956
	75 pg C	17.35	21.7	0.0490365
	Piwi	Ct Contrôle	Ct GOI	Expression relative to control
	WT A	17.47	25.38	0.0041577
	WT B	17.3	25.469	0.00347445
	WT C	17.35	25.3499	0.00390652
	75 pg A	17.28	27.169	0.00105466
	75 pg B	17.4	26.9	0.00138107
	75 pg C	17.35	27.08	0.00117755
	Dmrt1a	Ct Contrôle	Ct GOI	Expression relative to control
	WT A	17.47	29.15	0.000304768
	WT B	17.3	28.96	0.000309023
	WT C	17.35	29	0.000311172
	75 pg A	17.28	28.65	0.000377823
	75 pg B	17.4	28.63	0.000416326
	75 pg C	17.35	28.94	0.000324386

## Sheet: Figure 7
Figure 7F
Primordial germ cell counting
PGC numbers at stage 20
Sox5 Mutant	Sox5 mutant recombined (rescued)	Wild type
9	24	17
5	25	26
19	26	14
11	18	16
10	16	19
8	30	21
13	12	12
22	22	29
7	7	26
11	10	15
23	16	31
8	21	21
18	23	12
25	17	17
10	21	30
16	25	25
10	31	17
5	22	23
7	33	20
9	31	31
15	27	27
11	20	33
6	12	23
13	17	17
19	31	31
15	28	22
18	20	20
12	16	26
8		22
22		16
		22
		24
		13
		13
		29
		26
		16
		21
		19
		18
		29
		28

## Sheet: Figure 8 Dmrt1bY
		Ct-Value Ctr	Ct-value GOI	Relative Expression	Average	Ratio
Stage 28	Dmrt1bY WT 1	15.34	26.6	0.000407758
	Dmrt1bY WT 1	15.34	26.96	0.00031771	0.000311693
	Dmrt1bY WT 1	15.38	27.6	0.000209611
	Dmrt1bY Mutant 1	11.62	32.8	4.20906e-07
	Dmrt1bY Mutant 1	11.99	32.8	5.43959e-07	5.20038e-07	0.00166843
	Dmrt1bY Mutant 1	12.12	32.8	5.9525e-07
	Dmrt1bY WT 2	14.91	26.6	0.000302663
	Dmrt1bY WT 2	14.92	26.96	0.000237465	0.000231546
	Dmrt1bY WT 2	14.94	27.6	0.000154511
	Dmrt1bY Mutant 2	12.33	32.8	6.88519e-07
	Dmrt1bY Mutant 2	12.38	32.8	7.128e-07	7.16519e-07	0.00309449
	Dmrt1bY Mutant 2	12.45	32.8	7.48238e-07
	Dmrt1bY WT 3	17.49	26.6	0.00180974
	Dmrt1bY WT 3	17.52	26.96	0.00143972	0.00140419
	Dmrt1bY WT 3	17.58	27.6	0.000963118
	Dmrt1bY Mutant 3	14.3	32.8	2.6974e-06
	Dmrt1bY Mutant 3	14.32	32.8	2.73505e-06	2.72884e-06	0.00194335
	Dmrt1bY Mutant 3	14.33	32.8	2.75408e-06
		Ct-value Ctr	Ct-value GOI	Relative Expression	Average	Ratio
Stage 32	Dmrt1a WT 1	17.75	30.47	0.000148217
	Dmrt1a WT 1	17.81	30.6	0.000141197	0.000143865
	Dmrt1a WT 1	17.83	30.61	0.000142179
	Dmrt1a Mutant 1	14.97	36.23	3.98201e-07
	Dmrt1a Mutant 1	15.09	36.23	4.32739e-07	4.24257e-07	0.002949
	Dmrt1a Mutant 1	15.12	36.23	4.41832e-07
	Dmrt1a WT 2	17.52	30.47	0.000126375
	Dmrt1a WT 2	17.53	30.6	0.000116289	0.000121861
	Dmrt1a WT 2	17.62	30.61	0.000122919
	Dmrt1a Mutant 2	14.97	36.23	3.98201e-07
	Dmrt1a Mutant 2	15.05	36.23	4.20906e-07	4.17282e-07	0.00342424
	Dmrt1a Mutant 2	15.09	36.23	4.32739e-07
	Dmrt1a WT 3	19.64	30.47	0.000549345
	Dmrt1a WT 3	19.69	30.6	0.000519712	0.00055535
	Dmrt1a WT 3	19.9	30.61	0.000596992
	Dmrt1a Mutant 3	17.29	36.23	1.98835e-06
	Dmrt1a Mutant 3	17.3	36.23	2.00218e-06	2.14615e-06	0.00386451
	Dmrt1a Mutant 3	17.59	36.23	2.44794e-06
		Ct-value Ctr	Ct-value GOI	Relative Expression	Average	Ratio
Stage 39	Dmrt1a WT 1	17.91	30.87	0.000125502
	Dmrt1a WT 1	18	31.22	0.000104805	9.76862e-05
	Dmrt1a WT 1	18.02	31.98	6.27511e-05
	Dmrt1a Mutant 1	13.9	32.33	2.8315e-06
	Dmrt1a Mutant 1	13.9	33.75	1.05817e-06	1.40973e-06	0.0144312
	Dmrt1a Mutant 1	14.22	35.71	3.3952e-07
	Dmrt1a WT 2	17.94	30.87	0.000128139
	Dmrt1a WT 2	17.94	31.22	0.000100536	9.68541e-05
	Dmrt1a WT 2	18	31.98	6.18872e-05
	Dmrt1a Mutant 2	13.84	32.33	2.71616e-06
	Dmrt1a Mutant 2	14	33.75	1.13412e-06	1.39274e-06	0.0143798
	Dmrt1a Mutant 2	14.17	35.71	3.27955e-07
	Dmrt1a WT 3	19.88	30.87	0.000491678
	Dmrt1a WT 3	19.95	31.22	0.000404941	0.000379133
	Dmrt1a WT 3	19.96	31.98	0.000240779
	Dmrt1a Mutant 3	16.08	32.33	1.28311e-05
	Dmrt1a Mutant 3	16.09	33.75	4.82848e-06	6.35517e-06	0.0167624
	Dmrt1a Mutant 3	16.27	35.71	1.40597e-06

## Sheet: Figure 8 Dmrt1a
		Ct-Value Ctr	Ct-value GOI	Relative Expression	Average	Ratio
Stage 28	Dmrt1a WT 1	15.34	32.65	6.15419e-06
	Dmrt1a WT 1	15.34	32.89	5.21103e-06	5.04247e-06
	Dmrt1a WT 1	15.38	33.4	3.76218e-06
	Dmrt1a Mutant 1	11.62	27.8	1.3469e-05
	Dmrt1a Mutant 1	11.99	28.02	1.49448e-05	1.44184e-05	2.8594
	Dmrt1a Mutant 1	12.12	28.16	1.48415e-05
	Dmrt1a WT 2	14.91	32.65	4.56802e-06
	Dmrt1a WT 2	14.92	32.89	3.89485e-06	3.74537e-06
	Dmrt1a WT 2	14.94	33.4	2.77323e-06
	Dmrt1a Mutant 2	12.33	27.8	2.20326e-05
	Dmrt1a Mutant 2	12.38	28.02	1.95835e-05	2.00907e-05	5.36415
	Dmrt1a Mutant 2	12.45	28.16	1.8656e-05
	Dmrt1a WT 3	17.49	32.65	2.7314e-05
	Dmrt1a WT 3	17.52	32.89	2.3614e-05	2.27381e-05
	Dmrt1a WT 3	17.58	33.4	1.72864e-05
	Dmrt1a Mutant 3	14.3	27.8	8.63167e-05
	Dmrt1a Mutant 3	14.32	28.02	7.51431e-05	7.67093e-05	3.3736
	Dmrt1a Mutant 3	14.33	28.16	6.86681e-05
		Ct-value Ctr	Ct-value GOI	Relative Expression	Average	Ratio
Stage 32	Dmrt1a WT 1	17.75	34.94	6.68797e-06
	Dmrt1a WT 1	17.81	36.11	3.0985e-06	3.85126e-06
	Dmrt1a WT 1	17.83	36.94	1.76733e-06
	Dmrt1a Mutant 1	14.97	31.31	1.20551e-05
	Dmrt1a Mutant 1	15.09	31.56	1.10163e-05	1.06731e-05	2.77133
	Dmrt1a Mutant 1	15.12	31.89	8.94802e-06
	Dmrt1a WT 2	17.52	34.95	5.66301e-06
	Dmrt1a WT 2	17.53	36.11	2.55189e-06	3.24761e-06
	Dmrt1a WT 2	17.62	36.94	1.52792e-06
	Dmrt1a Mutant 2	14.97	31.31	1.20551e-05
	Dmrt1a Mutant 2	15.05	31.56	1.07151e-05	1.05113e-05	3.23664
	Dmrt1a Mutant 2	15.09	31.89	8.76387e-06
	Dmrt1a WT 3	19.64	34.95	2.46168e-05
	Dmrt1a WT 3	19.69	36.11	1.14048e-05	1.44808e-05
	Dmrt1a WT 3	19.9	36.94	7.42077e-06
	Dmrt1a Mutant 3	17.29	31.31	6.01949e-05
	Dmrt1a Mutant 3	17.3	31.56	5.09697e-05	5.35802e-05	3.70009
	Dmrt1a Mutant 3	17.59	31.89	4.9576e-05
		Ct-value Ctr	Ct-value GOI	Relative Expression	Average	Ratio
Stage 39	Dmrt1a WT 1	17.91	31.11	0.000106268
	Dmrt1a WT 1	18	31.2	0.000106268	9.88311e-05
	Dmrt1a WT 1	18.02	31.56	8.39564e-05
	Dmrt1a Mutant 1	13.9	30.17	1.26544e-05
	Dmrt1a Mutant 1	13.9	30.19	1.24802e-05	1.27755e-05	0.129266
	Dmrt1a Mutant 1	14.22	30.43	1.31918e-05
	Dmrt1a WT 2	17.94	31.11	0.000108501
	Dmrt1a WT 2	17.94	31.2	0.000101939	9.77471e-05
	Dmrt1a WT 2	18	31.56	8.28006e-05
	Dmrt1a Mutant 2	13.84	30.17	1.21389e-05
	Dmrt1a Mutant 2	14	30.19	1.33759e-05	1.27524e-05	0.130464
	Dmrt1a Mutant 2	14.17	30.43	1.27424e-05
	Dmrt1a WT 3	19.88	31.11	0.000416326
	Dmrt1a WT 3	19.95	31.2	0.000410594	0.000383022
	Dmrt1a WT 3	19.96	31.56	0.000322145
	Dmrt1a Mutant 3	16.08	30.17	5.73439e-05
	Dmrt1a Mutant 3	16.09	30.19	5.69478e-05	5.63066e-05	0.147006
	Dmrt1a Mutant 3	16.27	30.43	5.4628e-05

## Sheet: Figure 8 Nanos2
		Ct-Value Ctr	Ct-value GOI	Relative Expression	Average	Ratio
Stage 28	Nanos2 WT 1	15.34	29.23	6.58709e-05
	Nanos2 WT 1	15.34	29.75	4.59365e-05	5.18561e-05
	Nanos2 WT 1	15.38	29.86	4.37608e-05
	Nanos2 Mutant 1	11.62	25.47	6.77227e-05
	Nanos2 Mutant 1	11.99	25.67	7.61921e-05	7.35456e-05	1.41826
	Nanos2 Mutant 1	12.12	25.79	7.6722e-05
	Nanos2 WT 2	14.91	29.23	4.88934e-05
	Nanos2 WT 2	14.92	29.75	3.43341e-05	3.8495e-05
	Nanos2 WT 2	14.94	29.86	3.22576e-05
	Nanos2 Mutant 2	12.33	25.47	0.000110781
	Nanos2 Mutant 2	12.38	25.67	9.98416e-05	0.000102354	2.6589
	Nanos2 Mutant 2	12.45	25.79	9.64406e-05
	Nanos2 WT 3	17.49	29.23	0.000292353
	Nanos2 WT 3	17.52	29.75	0.000208163	0.000233863
	Nanos2 WT 3	17.58	29.86	0.000201072
	Nanos2 Mutant 3	14.3	25.47	0.000434005
	Nanos2 Mutant 3	14.32	25.67	0.000383098	0.000390692	1.67061
	Nanos2 Mutant 3	14.33	25.79	0.000354974
		Ct-value Ctr	Ct-value GOI	Relative Expression	Average	Ratio
Stage 32	Nanos2 WT 1	17.75	31.27	8.51284e-05
	Nanos2 WT 1	17.81	31.44	7.8879e-05	7.48736e-05
	Nanos2 WT 1	17.83	31.84	6.06136e-05
	Nanos2 Mutant 1	14.97	28.34	9.44559e-05
	Nanos2 Mutant 1	15.09	28.4	9.8467e-05	9.43017e-05	1.25948
	Nanos2 Mutant 1	15.12	28.56	8.99823e-05
	Nanos2 WT 2	17.52	31.27	7.25834e-05
	Nanos2 WT 2	17.53	31.44	6.4964e-05	6.33167e-05
	Nanos2 WT 2	17.62	31.84	5.24027e-05
	Nanos2 Mutant 2	14.97	28.34	9.44559e-05
	Nanos2 Mutant 2	15.05	28.4	9.57744e-05	9.27869e-05	1.46544
	Nanos2 Mutant 2	15.09	28.56	8.81304e-05
	Nanos2 WT 3	19.64	31.27	0.000315516
	Nanos2 WT 3	19.69	31.44	0.000290334	0.000286786
	Nanos2 WT 3	19.9	31.84	0.000254508
	Nanos2 Mutant 3	17.29	28.34	0.000471649
	Nanos2 Mutant 3	17.3	28.4	0.000455583	0.000475257	1.65719
	Nanos2 Mutant 3	17.59	28.56	0.000498541
		Ct-value Ctr	Ct-value GOI	Relative Expression	Average	Ratio
Stage 39	Nanos2 WT 1	17.91	31.49	8.16606e-05
	Nanos2 WT 1	18	32.29	4.99208e-05	5.4319e-05
	Nanos2 WT 1	18.02	32.98	3.13755e-05
	Nanos2 Mutant 1	13.9	27.47	8.22286e-05
	Nanos2 Mutant 1	13.9	27.51	7.99801e-05	8.66652e-05	1.59549
	Nanos2 Mutant 1	14.22	27.54	9.77869e-05
	Nanos2 WT 2	17.94	31.49	8.33765e-05
	Nanos2 WT 2	17.94	32.29	4.78872e-05	5.40691e-05
	Nanos2 WT 2	18	32.98	3.09436e-05
	Nanos2 Mutant 2	13.84	27.47	7.8879e-05
	Nanos2 Mutant 2	14	27.51	8.57205e-05	8.63518e-05	1.59706
	Nanos2 Mutant 2	14.17	27.54	9.44559e-05
	Nanos2 WT 3	19.88	31.49	0.00031992
	Nanos2 WT 3	19.95	32.29	0.000192881	0.000211064
	Nanos2 WT 3	19.96	32.98	0.00012039
	Nanos2 Mutant 3	16.08	27.47	0.000372622
	Nanos2 Mutant 3	16.09	27.51	0.000364953	0.000380839	1.80438
	Nanos2 Mutant 3	16.27	27.54	0.000404941

## Sheet: Figure 8 Nanos3
		Ct-Value Ctr	Ct-value GOI	Relative Expression	Average	Ratio
Stage 28	Nanos3 WT 1	15.34	33.15	4.35167e-06
	Nanos3 WT 1	15.34	33.21	4.1744e-06	3.62476e-06
	Nanos3 WT 1	15.38	34.08	2.34822e-06
	Nanos3 Mutant 1	11.62	27.58	1.56878e-05
	Nanos3 Mutant 1	11.99	27.86	1.66976e-05	1.54754e-05	4.26937
	Nanos3 Mutant 1	12.12	28.24	1.40409e-05
	Nanos3 WT 2	14.91	33.15	3.23008e-06
	Nanos3 WT 2	14.92	33.21	3.12005e-06	2.69369e-06
	Nanos3 WT 2	14.94	34.08	1.73096e-06
	Nanos3 Mutant 2	12.33	27.58	2.56621e-05
	Nanos3 Mutant 2	12.38	27.86	2.18804e-05	2.17307e-05	8.06726
	Nanos3 Mutant 2	12.45	28.24	1.76497e-05
	Nanos3 WT 3	17.49	33.15	1.93139e-05
	Nanos3 WT 3	17.52	33.21	1.89164e-05	1.634e-05
	Nanos3 WT 3	17.58	34.08	1.07896e-05
	Nanos3 Mutant 3	14.3	27.58	0.000100536
	Nanos3 Mutant 3	14.32	27.86	8.39564e-05	8.31521e-05	5.08888
	Nanos3 Mutant 3	14.33	28.24	6.4964e-05
		Ct-value Ctr	Ct-value GOI	Relative Expression	Average	Ratio
Stage 32	Nanos3 WT 1	17.75	31.15	9.2512e-05
	Nanos3 WT 1	17.81	31.18	9.44559e-05	8.5212e-05
	Nanos3 WT 1	17.83	31.66	6.86681e-05
	Nanos3 Mutant 1	14.97	28.16	0.000107008
	Nanos3 Mutant 1	15.09	28.2	0.000113109	0.000111337	1.30659
	Nanos3 Mutant 1	15.12	28.22	0.000113896
	Nanos3 WT 2	17.52	31.15	7.8879e-05
	Nanos3 WT 2	17.53	31.18	7.7793e-05	7.20127e-05
	Nanos3 WT 2	17.62	31.66	5.93661e-05
	Nanos3 Mutant 2	14.97	28.16	0.000107008
	Nanos3 Mutant 2	15.05	28.2	0.000110016	0.000109525	1.52091
	Nanos3 Mutant 2	15.09	28.22	0.000111552
	Nanos3 WT 3	19.64	31.15	0.000342882
	Nanos3 WT 3	19.69	31.18	0.000347669	0.000326293
	Nanos3 WT 3	19.9	31.66	0.000288328
	Nanos3 Mutant 3	17.29	28.16	0.000534323
	Nanos3 Mutant 3	17.3	28.2	0.000523327	0.000562894	1.72512
	Nanos3 Mutant 3	17.59	28.22	0.000631032
		Ct-value Ctr	Ct-value GOI	Relative Expression	Average	Ratio
Stage 39	Nanos3 WT 1	17.91	31.76	6.77227e-05
	Nanos3 WT 1	18	31.96	6.27511e-05	5.80782e-05
	Nanos3 WT 1	18.02	32.5	4.37608e-05
	Nanos3 Mutant 1	13.9	27.23	9.71114e-05
	Nanos3 Mutant 1	13.9	27.31	9.1873e-05	9.89121e-05	1.70308
	Nanos3 Mutant 1	14.22	27.4	0.000107752
	Nanos3 WT 2	17.94	31.76	6.91457e-05
	Nanos3 WT 2	17.94	31.96	6.01949e-05	5.74997e-05
	Nanos3 WT 2	18	32.5	4.31584e-05
	Nanos3 Mutant 2	13.84	27.23	9.31555e-05
	Nanos3 Mutant 2	14	27.31	9.8467e-05	9.8568e-05	1.71424
	Nanos3 Mutant 2	14.17	27.4	0.000104081
	Nanos3 WT 3	19.88	31.76	0.000265316
	Nanos3 WT 3	19.95	31.96	0.000242454	0.000225228
	Nanos3 WT 3	19.96	32.5	0.000167913
	Nanos3 Mutant 3	16.08	27.23	0.000440064
	Nanos3 Mutant 3	16.09	27.31	0.000419221	0.000435164	1.93211
	Nanos3 Mutant 3	16.27	27.4	0.000446207

[truncated: 4 more sheets: Figure 8 Dead End, Figure 8 Tra2a, Figure 8 Vasa, Figure 8 Piwi]
